# Supplementary material for: Mechanism of Action and Interaction of Garlic Extract and Established Therapeutics in Prostate Cancer
Source: Int J Mol Sci. 2025 Feb 19;26(4):1777. doi: 10.3390/ijms26041777 (PMC11855885; doi:10.3390/ijms26041777)
Supplement: Supplementary file 1 [file ijms-26-01777-s001.zip]

Archive with 1 entries (1 files):
- ijms-3476028-supplementary.pdf
